# Supplementary material for: Livestock water and land productivity in Kenya and their implications for future resource use
Source: Heliyon. 2022 Feb 25;8(3):e09006. doi: 10.1016/j.heliyon.2022.e09006 (PMC8904406; doi:10.1016/j.heliyon.2022.e09006)
Supplement: Table S1 and S2_V2.xlsx [file mmc1.xlsx]

## Sheet: Sum_colours_Water type Cattle
Summary table
Livestock type	Cattle
Production system	Arid
Scenario	BAU								SDP								S2030
Time frame	2005	2010	2015	2020	2025	2030	2035	2040	2005	2010	2015	2020	2025	2030	2035	2040	2005	2010	2015	2020	2025	2030	2035	2040
Milk WF colours (m3/tonne)
Green	2768.61	2625.4	2511.18	2391.56	2277.81	2168.04	2073.7	1988.47	3814.54	3617.22	3459.85	3295.05	3138.32	2987.08	2857.09	2739.68	3814.54	3234.6	2816.64	2420.25	2080.09	1784.15	1553.56	1489.71
Blue	49.712	47.1405	45.0896	42.9418	40.8993	38.9284	37.2343	35.7042	56.6526	53.7221	51.3849	48.9373	46.6095	44.3635	42.4329	40.6891	56.6526	48.0395	41.832	35.9449	30.8931	26.4978	23.0731	22.1249
Grey	0	0	0	0	0	0	0	0	0	0	0	0	0	0	0	0	0	0	0	0	0	0	0	0
Total	2818.32	2672.54	2556.27	2434.51	2318.71	2206.97	2110.93	2024.18	3871.19	3670.94	3511.24	3343.98	3184.92	3031.45	2899.53	2780.37	3871.19	3282.64	2858.47	2456.19	2110.99	1810.65	1576.63	1511.84
Meat WF colours (m3/tonne)
Green	36091.5	32920.2	30285.9	27743.1	25415.6	23268.2	21406	19742.4	34426.4	31401.4	28888.7	26463.2	24243	22194.8	20418.5	18831.5	34426.4	29793.1	26131.1	22765.9	19836.3	17266.1	15143.6	13966.6
Blue	356.82	325.467	299.423	274.284	251.272	230.042	211.632	195.184	365.111	333.03	306.381	280.657	257.111	235.388	216.549	199.719	365.111	315.973	277.135	241.446	210.375	183.117	160.606	148.124
Grey	0	0	0	0	0	0	0	0	0	0	0	0	0	0	0	0	0	0	0	0	0	0	0	0
Total	36448.3	33245.7	30585.3	28017.4	25666.9	23498.3	21617.7	19937.5	34791.5	31734.5	29195.1	26743.8	24500.2	22430.1	20635	19031.3	34791.5	30109.1	26408.3	23007.4	20046.7	17449.2	15304.2	14114.8
Milk EF (ha/tonne)
Grazing land	0.327332	0.313693	0.327332	0.310556	0.19135	0.169722	0.0225041	0.0225041	0.0225041	0.0225041	0	0	0.450831	0.450831	0.450831	0.450831	#DIV/0!	#DIV/0!
Crop land	0	0	0	0.02983	0.0265358	0.0185419	0	0	0	0	0	0	0	0	0	0	#DIV/0!	#DIV/0!
Total	0.327332	0.313693	0.327332	0.340386	0.217885	0.188264	0.0225041	0.0225041	0.0225041	0.0225041	0	0	0.450831	0.450831	0.450831	0.450831	#DIV/0!	#DIV/0!
Meat EF (ha/tonne)
Grazing land	10.5701	11.934	10.5701	11.8146	3.03908	3.06595	1.63666	1.84124	1.63666	1.84124	1.55363	1.62117	7.04424	7.04424	7.04424	7.04424	#DIV/0!	#DIV/0!
Crop land	0	0	0	1.13484	0.421452	0.334951	0	0	0	0	0	0	0	0	0	0	#DIV/0!	#DIV/0!
Total	10.5701	11.934	10.5701	12.9495	3.46053	3.4009	1.63666	1.84124	1.63666	1.84124	1.55363	1.62117	7.04424	7.04424	7.04424	7.04424	#DIV/0!	#DIV/0!
Livestock type	Cattle
Production system	Semi-Arid
Scenario	BAU								SDP								S2030
Time frame	2005	2010	2015	2020	2025	2030	2035	2040	2005	2010	2015	2020	2025	2030	2035	2040	2005	2010	2015	2020	2025	2030	2035	2040
Milk WF colours (m3/tonne)
Green	2861.14	2713.14	2595.1	2471.49	2353.93	2240.5	2143	2054.93	4060.66	3850.61	3683.09	3507.65	3340.81	3179.82	3041.44	2916.45	4060.66	3443.3	2998.38	2576.41	2214.31	1899.27	1653.8	1585.83
Blue	49.712	47.1405	45.0896	42.9418	40.8993	38.9284	37.2343	35.7042	60.4441	57.3175	54.8238	52.2124	49.7289	47.3325	45.2727	43.4122	60.4441	51.2545	44.6317	38.3506	32.9606	28.2712	24.6173	23.6056
Grey	0	0	0	0	0	0	0	0	7.52542	7.13615	6.82569	6.50056	6.19135	5.893	5.63655	5.40491	7.52542	6.3813	5.55674	4.77473	4.10367	3.51983	3.0649	2.93895
Total	2910.85	2760.28	2640.19	2514.43	2394.83	2279.42	2180.23	2090.63	4128.63	3915.07	3744.74	3566.36	3396.73	3233.04	3092.35	2965.27	4128.63	3500.94	3048.56	2619.53	2251.37	1931.06	1681.48	1612.38
Meat WF colours (m3/tonne)
Green	37297.6	34020.4	31298	28670.3	26265	24045.8	22121.4	20402.1	38846.3	35433	32597.6	29860.7	27355.5	25044.2	23039.9	21249.2	38846.3	33618.1	29486	25688.8	22383	19482.8	17087.8	15759.8
Blue	367.099	334.843	308.048	282.185	258.511	236.669	217.728	200.806	423.01	385.841	354.966	325.163	297.883	272.715	250.889	231.39	423.01	366.079	321.083	279.733	243.736	212.155	186.075	171.613
Grey	0	0	0	0	0	0	0	0	2.80957	2.5627	2.35763	2.15968	1.9785	1.81133	1.66637	1.53686	2.80957	2.43144	2.13259	1.85795	1.61886	1.4091	1.23588	1.13983
Total	37664.7	34355.2	31606.1	28952.5	26523.5	24282.5	22339.1	20602.9	39272.1	35821.4	32954.9	30188	27655.4	25318.8	23292.5	21482.2	39272.1	33986.6	29809.2	25970.4	22628.3	19696.4	17275.1	15932.5
Livestock type	Cattle
Production system	Humid
Scenario	BAU								SDP								S2030
Time frame	2005	2010	2015	2020	2025	2030	2035	2040	2005	2010	2015	2020	2025	2030	2035	2040	2005	2010	2015	2020	2025	2030	2035	2040
Milk WF colours (m3/tonne)
Green	2613.63	2478.43	2370.6	2257.68	2150.3	2046.68	1957.61	1877.16	3755.73	3561.46	3406.51	3244.25	3089.93	2941.03	2813.05	2697.44	3755.73	3184.73	2773.22	2382.94	2048.03	1756.65	1529.61	1466.75
Blue	49.9532	47.3692	45.3084	43.1502	41.0977	39.1173	37.415	35.8774	52.8225	50.0902	47.9109	45.6288	43.4584	41.3642	39.5642	37.9382	52.8225	44.7917	39.0039	33.5148	28.8045	24.7064	21.5132	20.6291
Grey	0.0137927	0.0130793	0.0125102	0.0119143	0.0113476	0.0108008	0.0103308	0.00990621	8.82472	8.36824	8.00417	7.62291	7.26032	6.91045	6.60973	6.3381	8.82472	7.48306	6.51614	5.59911	4.81218	4.12754	3.59407	3.44637
Total	2663.59	2525.81	2415.92	2300.85	2191.41	2085.8	1995.04	1913.05	3817.38	3619.92	3462.43	3297.5	3140.65	2989.31	2859.22	2741.72	3817.38	3237.01	2818.74	2422.05	2081.64	1785.48	1554.72	1490.82
Meat WF colours (m3/tonne)
Green	25777.1	23512.1	21630.7	19814.6	18152.2	16618.5	15288.5	14100.3	27450.3	25038.3	23034.7	21100.7	19330.4	17697.2	16280.9	15015.5	27450.3	23755.8	20835.9	18152.7	15816.7	13767.3	12074.9	11136.4
Blue	308.295	67.4644	62.0658	56.8548	52.0849	47.6843	43.868	40.4586	366.395	334.2	307.457	281.643	258.015	236.215	217.31	200.421	366.395	317.083	278.109	242.294	211.114	183.76	161.171	148.645
Grey	0.136032	0.124079	0.11415	0.104566	0.0957935	0.0876999	0.0806811	0.0744105	20.1922	18.418	16.9442	15.5215	14.2193	13.018	11.9761	11.0453	20.1922	17.4746	15.3268	13.353	11.6346	10.1271	8.88222	8.19189
Total	26085.5	23579.7	21692.9	19871.5	18204.4	16666.3	15332.5	14140.8	27836.8	25390.9	23359.1	21397.9	19602.7	17946.4	16510.2	15227	27836.8	24090.4	21129.4	18408.3	16039.4	13961.2	12245	11293.3

## Sheet: Sum_Colour_Land type Cattle 
Summary table
Livestock type	Cattle
Production system	Arid
Scenario	BAU								SDP								S2030
Time frame	2005	2010	2015	2020	2025	2030	2035	2040	2005	2010	2015	2020	2025	2030	2035	2040	2005	2010	2015	2020	2025	2030	2035	2040
Milk EF (ha/tonne)
Grazing land	0.502246	0.476266	0.455546	0.433847	0.41321	0.393298	0.376183	0.360724	0.0496343	0.0470669	0.0450192	0.0428748	0.0408354	0.0388676	0.0371762	0.0356484	0.0496343	0.0420882	0.0366498	0.031492	0.0270659	0.0232152	0.0202147	0.019384
Crop land	0	0	0	0	0	0	0	0	0.966101	0.916128	0.87627	0.834531	0.794836	0.756534	0.723611	0.693874	0.966101	0.819221	0.713365	0.612972	0.526822	0.45187	0.393467	0.377297
Total	0.502246	0.476266	0.455546	0.433847	0.41321	0.393298	0.376183	0.360724	1.01574	0.963194	0.92129	0.877406	0.835671	0.795401	0.760788	0.729522	1.01574	0.861309	0.750015	0.644464	0.553888	0.475085	0.413682	0.396681
Meat EF (ha/tonne)
Grazing land	6.54725	5.97196	5.49408	5.0328	4.61057	4.22102	3.88321	3.5814	5.58946	5.09833	4.69035	4.29655	3.93609	3.60353	3.31514	3.05748	5.58946	4.83719	4.24264	3.69627	3.22061	2.80332	2.45871	2.26762
Crop land	0	0	0	0	0	0	0	0	1.17836	1.07482	0.988813	0.905792	0.8298	0.759691	0.698891	0.644573	1.17836	1.01977	0.894427	0.779241	0.678964	0.590991	0.518341	0.478055
Total	6.54725	5.97196	5.49408	5.0328	4.61057	4.22102	3.88321	3.5814	6.76782	6.17315	5.67917	5.20235	4.76589	4.36322	4.01403	3.70205	6.76782	5.85696	5.13707	4.47551	3.89958	3.39431	2.97705	2.74567
Livestock type	Cattle
Production system	Semi-Arid
Scenario	BAU								SDP								S2030
Time frame	2005	2010	2015	2020	2025	2030	2035	2040	2005	2010	2015	2020	2025	2030	2035	2040	2005	2010	2015	2020	2025	2030	2035	2040
Milk EF (ha/tonne)
Grazing land	0.397779	0.377203	0.360792	0.343607	0.327263	0.311492	0.297937	0.285693	0.0397075	0.0376535	0.0360153	0.0342998	0.0326683	0.0310941	0.0297409	0.0285187	0.0397075	0.0336706	0.0293198	0.0251936	0.0216528	0.0185722	0.0161718	0.0155072
Crop land	0.00230442	0.00218522	0.00209015	0.00199059	0.00189591	0.00180455	0.00172602	0.00165508	0.755542	0.71646	0.68529	0.652647	0.621603	0.591649	0.565902	0.542646	0.755542	0.640674	0.557889	0.479376	0.412002	0.353386	0.307712	0.295066
Total	0.400083	0.379388	0.362882	0.345597	0.329159	0.313297	0.299663	0.287348	0.795249	0.754113	0.721305	0.686947	0.654272	0.622743	0.595643	0.571165	0.795249	0.674345	0.587209	0.50457	0.433655	0.371958	0.323884	0.310573
Meat EF (ha/tonne)
Grazing land	5.18543	4.7298	4.35131	3.98598	3.65157	3.34305	3.0755	2.83647	2.82041	2.57259	2.36673	2.16802	1.98613	1.81832	1.6728	1.54279	2.82041	2.44083	2.14082	1.86512	1.62511	1.41454	1.24065	1.14423
Crop land	0.0300403	0.0274008	0.0252081	0.0230917	0.0211544	0.0193671	0.0178171	0.0164323	2.8179	2.5703	2.36462	2.16609	1.98437	1.81671	1.67131	1.54142	2.8179	2.43865	2.13891	1.86346	1.62366	1.41328	1.23955	1.14321
Total	5.21547	4.7572	4.37652	4.00907	3.67273	3.36242	3.09332	2.8529	5.63832	5.14289	4.73135	4.33411	3.9705	3.63503	3.34411	3.08421	5.63832	4.87948	4.27973	3.72858	3.24876	2.82782	2.4802	2.28744
Livestock type	Cattle
Production system	Humid
Scenario	BAU								SDP								S2030
Time frame	2005	2010	2015	2020	2025	2030	2035	2040	2005	2010	2015	2020	2025	2030	2035	2040	2005	2010	2015	2020	2025	2030	2035	2040
Milk EF (ha/tonne)
Grazing land	0.301935	0.286317	0.27386	0.260815	0.248409	0.236439	0.22615	0.216856	0.0648558	0.061501	0.0588253	0.0560233	0.0533585	0.0507872	0.0485771	0.0465808	0.0648558	0.0549955	0.0478892	0.0411497	0.0353663	0.0303347	0.026414	0.0253285
Crop land	0.0616803	0.0584898	0.0559451	0.0532803	0.0507459	0.0483006	0.0461987	0.0443001	0.593534	0.562832	0.538345	0.512702	0.488315	0.464784	0.444558	0.426288	0.593534	0.503297	0.438263	0.376585	0.323658	0.277611	0.24173	0.231796
Total	0.363615	0.344806	0.329805	0.314095	0.299155	0.284739	0.272348	0.261156	0.65839	0.624333	0.597171	0.568725	0.541674	0.515571	0.493135	0.472869	0.65839	0.558292	0.486152	0.417735	0.359025	0.307945	0.268144	0.257125
Meat EF (ha/tonne)
Grazing land	2.97786	2.7162	2.49885	2.28905	2.097	1.91983	1.76618	1.62891	2.22599	2.0304	1.86792	1.71109	1.56754	1.4351	1.32025	1.21763	2.22599	1.9264	1.68962	1.47203	1.2826	1.11642	0.979176	0.903073
Crop land	0.608327	0.554875	0.510474	0.467614	0.428384	0.392189	0.360802	0.33276	2.5136	2.29274	2.10927	1.93218	1.77007	1.62052	1.49083	1.37496	2.5136	2.1753	1.90793	1.66223	1.44832	1.26066	1.10569	1.01976
Total	3.58618	3.27108	3.00932	2.75666	2.52539	2.31202	2.12698	1.96167	4.73959	4.32313	3.97719	3.64327	3.33761	3.05562	2.81107	2.59259	4.73959	4.10171	3.59755	3.13426	2.73092	2.37708	2.08487	1.92283
